# Supplementary material for: Physiological Stress in Rescued Wild Koalas (Phascolarctos cinereus) Being Held in a Rehabilitation Sanctuary: A Pilot Study
Source: Animals (Basel). 2021 Sep 30;11(10):2864. doi: 10.3390/ani11102864 (PMC8532651; doi:10.3390/ani11102864)
Supplement: Supplementary file 1 [file animals-11-02864-s001.zip]

Archive with 1 entries (1 files):
- animals-1366901.xlsx
