# Supplementary material for: Physiological Stress in Rescued Wild Koalas (Phascolarctos cinereus) Being Held in a Rehabilitation Sanctuary: A Pilot Study
Source: Animals (Basel). 2021 Sep 30;11(10):2864. doi: 10.3390/ani11102864 (PMC8532651; doi:10.3390/ani11102864)
Supplement: Supplementary file 1 [file animals-11-02864-s001.zip › animals-1366901.xlsx]

## Sheet: Maree
Faecal Glucocorticoids														18 September 2018 - 31 December 2018			24 hour lag time
2018-10-01			2018-11-01											Day	Faecal Cortisol (ng/g)	Fur Cortisol (ng/g)									Day	No Stressor Recorded	Stressor Recorded
Day	FCM (ng/g)		Day	FCM (ng/g)								September	1	1											1
2	160.03		1	53.47									2	2											2
4	160.03		2	82.67									3	3											3
5	53.47		3	23.93									4	4											4
6	82.67		4	19.86									5	5											5
7	14.59		9	160.03									6	6											6
8	9.2		11	19.86									7	7											7
10	82.67		12	38.6									8	8											8
11	82.67		16	160.03									9	9											9
12	4.41		18	19.86									10	10											10
13	53.47		19	38.6									11	11											11
14	23.93		23	660.95									12	12											12
15	53.47		24	29.74									13	13											13
16	38.6		26	19.86									14	14											14
17	12.8		27	16.87									15	15											15
18	38.6												16	16		0.210003									16
19	23.93												17	17											17
20	8.37												18	18		0.569806									18
24	160.03												19	19											19
													20	20											20
Fur Glucocorticoids													21	21											21
2018-09-01			2018-10-01			2018-11-01			2018-12-01				22	22											22
Day	FCM (ng/g)		Day	FCM (ng/g)		Day	FCM (ng/g)		Day	FCM (ng/g)			23	23											23
16	0.210003		12	1.75221		20	1.27605		6	0.100766			24	24											24
18	0.569806					28	0.405273		11	0.567421			25	25											25
													26	26											26
													27	27											27
													28	28											28
													29	29											29
													30	30											30
												October	1	31											31
													2	32	160.03		Heard Bellowing		Visitors On-Site						32		160
													3	33											33
													4	34	160.03		Heard Bellowing	Construction/Maintenance							34		160
													5	35	53.47		Heard Bellowing	Construction/Maintenance							35		53
													6	36	82.67			Construction/Maintenance							36		83
													7	37	14.59										37	14.59
													8	38	9.2										38	9.2
													9	39											39
													10	40	82.67			Construction/Maintenance		Moved Cages					40		83
													11	41	82.67						Severe Weather				41		83
													12	42	4.41	1.75221		Construction/Maintenance							42		4
													13	43	53.47		Heard Bellowing								43		53
													14	44	23.93							Fire Crackers			44		24
													15	45	53.47										45	53.47
													16	46	38.6			Construction/Maintenance							46		39
													17	47	12.8										47	12.8
													18	48	38.6		Heard Bellowing								48		39
													19	49	23.93										49	23.93
													20	50	8.37		Heard Bellowing								50		8
													21	51											51
													22	52											52
													23	53											53				Anova: Single Factor
													24	54	160.03		Heard Bellowing								54		160
													25	55											55				SUMMARY
													26	56											56				Groups	Count	Sum	Average	Variance
													27	57											57				Column 1	122	7503	61.5	1250.5
													28	58											58				Column 2	13	336.18	25.86	206.116
													29	59											59				Column 3	16	1168	73	3269.33
													30	60											60					29
													31	61											61
												November	1	62	53.47										62	53.47			ANOVA
													2	63	82.67										63				Source of Variation	SS	df	MS	F	P-value	F crit
													3	64	23.93										64	23.93			Between Groups	18112	2	9056.02	6.60815	0.00178281	3.0572
													4	65	19.86										65	19.86			Within Groups	202824	148	1370.43
													5	66											66
													6	67											67				Total	220936	150
													7	68											68
													8	69											69
													9	70	160.03		Heard Bellowing	Construction/Maintenance							70		160
													10	71											71
													11	72	19.86										72	19.86
													12	73	38.6								Campers Near-By		73		39
													13	74											74
													14	75											75
													15	76											76
													16	77	160.03										77
													17	78											78
													18	79	19.86		Heard Bellowing								79		20
													19	80	38.6										80	38.6
													20	81		1.27605									81
													21	82											82
													22	83											83
													23	84	660.95										84
													24	85	29.74										85	29.74
													25	86											86
													26	87	19.86										87	19.86
													27	88	16.87										88	16.87
													28	89		0.405273									89
													29	90											90
													30	91											91
												December	1	92											92
													2	93											93
													3	94											94
													4	95											95
													5	96											96
													6	97		0.100766									97
													7	98											98
													8	99											99
													9	100											100
													10	101											101
													11	102		0.567421									102
													12	103											103
													13	104											104
													14	105											105
													15	106											106
													16	107											107
													17	108											108
													18	109											109
													19	110											110
													20	111											111
													21	112											112
													22	113											113
													23	114											114
													24	115											115
													25	116											116
													26	117											117
													27	118											118
													28	119											119
													29	120											120
													30	121											121
													31	122											122

## Sheet: Tai
Faecal Glucocorticoids														18 September 2018 - 31 December 2018			48 hour lag time
2018-09-01			2018-10-01			2018-11-01			2018-12-01					Day	Faecal Cortisol (ng/g)	Fur Cortisol (ng/g)										Day	No Stressor Recorded	Stressor Recorded
Day	FCM (ng/g)		Day	FCM (ng/g)		Day	FCM (ng/g)		Day	FCM (ng/g)		September	1	1												1
19	160.03		2	660.95		3	82.67		4	53.47			2	2												2
25	82.67		3	660.95		7	53.47		8	82.67			3	3												3
26	160.03		4	160.03		8	53.47		9	38.6			4	4												4
27	53.47		5	160.03		9	82.67		10	132.19			5	5												5
28	38.6		6	82.67		10	23.93		12	32.01			6	6												6
29	29.74		7	53.47		14	660.95		13	5.95			7	7												7
			8	14.59		15	160.03		15	32.01			8	8												8
			12	660.95		16	53.47		18	16.53			9	9												9
			13	82.67		17	29.74						10	10												10
			14	29.74		18	19.86						11	11												11
			15	82.67		20	660.95						12	12												12
			17	38.6		21	160.03						13	13												13
			18	53.47		22	23.93						14	14												14
			19	29.74		23	23.93						15	15												15
			21	53.47		24	16.87						16	16												16
			22	23.93		26	38.6						17	17												17
			23	79.86									18	18												18
			26	660.95									19	19	160.03									Vet		19		160
			28	160.03									20	20												20
			29	14.59									21	21												21
			30	660.95									22	22												22
			31	14.59									23	23												23
													24	24												24
Fur Glucocorticoids													25	25	82.67											25	82.67
2018-11-01													26	26	160.03											26	160.03
Day	FCM (ng/g)												27	27	53.47											27	53.47
6	0.52297												28	28	38.6											28	38.6
9	0.266742												29	29	29.74											29	29.74
													30	30												30
												October	1	31												31
													2	32	660.95											32
													3	33	660.95											33
													4	34	160.03											34
													5	35	160.03											35	160.03
													6	36	82.67											36	82.67
													7	37	53.47											37	53.47
													8	38	14.59											38	14.59
													9	39												39
													10	40												40
													11	41												41
													12	42	660.95											42
													13	43	82.67											43	82.67
													14	44	29.74											44	29.74
													15	45	82.67											45	82.67
													16	46												46
													17	47	38.6											47	38.6
													18	48	53.47											48	53.47
													19	49	29.74									Vet		49		30
													20	50												50
													21	51	53.47											51	53.47
													22	52	23.93						Severe Weather		Campers Near-By			52		24
													23	53	79.86						Severe Weather		Campers Near-By			53		80
													24	54												54
													25	55												55
													26	56	660.95			Construction/Maintenance								56
													27	57												57						Anova: Single Factor
													28	58	160.03			Construction/Maintenance								58		160
													29	59	14.59								Campers Near-By			59		15				SUMMARY
													30	60	660.95								Campers Near-By			60						Groups	Count	Sum	Average	Variance
													31	61	14.59											61	14.59					Column 1	122	7503	61.5	1250.5
												November	1	62												62						Column 2	35	2115.7	60.4486	2065.78
													2	63												63						Column 3	9	599	66.5556	3203.53
													3	64	82.67											64	82.67						44
													4	65												65
													5	66												66						ANOVA
													6	67		0.52297										67						Source of Variation	SS	df	MS	F	P-value	F crit
													7	68	53.47			Construction/Maintenance								68		53				Between Groups	268.264	2	134.132	0.0884536	0.91539	3.05147
													8	69	53.47											69	53.47					Within Groups	247175	163	1516.41
													9	70	82.67	0.266742										70	82.67
													10	71	23.93		Heard Bellowing	Construction/Maintenance								71		24				Total	247444	165
													11	72												72
													12	73												73
													13	74												74
													14	75	660.95											75
													15	76	160.03											76	160.03
													16	77	53.47		Heard Bellowing									77		53
													17	78	29.74											78	29.74
													18	79	19.86											79	19.86
													19	80												80
													20	81	660.95											81
													21	82	160.03											82	160.03
													22	83	23.93											83	23.93
													23	84	23.93											84	23.93
													24	85	16.87											85	16.87
													25	86												86
													26	87	38.6											87	38.6
													27	88												88
													28	89												89
													29	90												90
													30	91												91
												December	1	92												92
													2	93												93
													3	94												94
													4	95	53.47											95	53.47
													5	96												96
													6	97												97
													7	98												98
													8	99	82.67											99	82.67
													9	100	38.6											100	38.6
													10	101	132.19											101	132.19
													11	102												102
													12	103	32.01											103	32.01
													13	104	5.95											104	5.95
													14	105												105
													15	106	32											106	32
													16	107												107
													17	108												108
													18	109	16.53											109	16.53
													19	110												110
													20	111												111
													21	112												112
													22	113												113
													23	114												114
													24	115												115
													25	116												116
													26	117												117
													27	118												118
													28	119												119
													29	120												120
													30	121												121
													31	122												122

## Sheet: Solstice
Faecal Glucocorticoids								18 September 2018 - 31 December 2018			48 hour lag time
2018-10-01			2018-11-01					Day	Faecal Cortisol (ng/g)	Fur Cortisol (ng/g)										Day	No Stressor Recorded	Stressor Recorded
Day	FCM (ng/g)		Day	FCM (ng/g)		September	1	1												1
7	197		2	220			2	2												2
8	198		3	221			3	3												3
9	199		4	222			4	4												4
10	200		6	223			5	5												5
11	201		8	224			6	6												6
12	202		9	225			7	7												7
13	203		10	226			8	8												8
14	204		11	227			9	9												9
15	205		12	228			10	10												10
16	206		13	229			11	11												11
17	207		14	230			12	12												12
18	208		15	231			13	13		0.804841										13
19	209		16	232			14	14												14
20	210		17	234			15	15												15
21	211		18	235			16	16												16
22	212		20	236			17	17												17
23	213		21	237			18	18												18
24	214		23	238			19	19												19
26	215		24	239			20	20												20
28	216		26	240			21	21												21
29	217		27	241			22	22												22
30	218						23	23		0.69761										23
31	219						24	24												24
							25	25												25
Fur Glucocorticoids							26	26												26
2018-09-01			2018-11-01				27	27												27
Day	FCM (ng/g)		Day	FCM (ng/g)			28	28												28
13	0.804841		18	0.568284			29	29												29
23	0.69761		20	0.50579			30	30												30
			21	0.766417		October	1	31												31
			22	0.48583			2	32												32
							3	33												33
							4	34												34
							5	35												35
							6	36												36
							7	37	197			Construction/Maintenance								37		197
							8	38	198											38	198
							9	39	199											39	199
							10	40	200		Heard Bellowing									40		200
							11	41	201			Construction/Maintenance								41		201
							12	42	202						Severe Weather					42		202
							13	43	203			Construction/Maintenance								43		203
							14	44	204		Heard Bellowing									44		204
							15	45	205							Fire Crackers				45		205
							16	46	206											46	206
							17	47	207			Construction/Maintenance								47		207
							18	48	208											48	208
							19	49	209		Heard Bellowing									49		209
							20	50	210											50	210			Anova: Single Factor
							21	51	211		Heard Bellowing									51		211
							22	52	212						Severe Weather		Campers Near-By			52		212		SUMMARY
							23	53	213											53	213			Groups	Count	Sum	Average	Variance
							24	54	214		Heard Bellowing									54		214		Column 1	122	7503	61.5	1250.5
							25	55												55				Column 2	19	4226	222.421	188.702
							26	56	215			Construction/Maintenance								56		215		Column 3	25	5396	215.84	146.89
							27	57												57					44
							28	58	216			Construction/Maintenance						Vet		58		216
							29	59	217		Heard Bellowing						Campers Near-By			59		217		ANOVA
							30	60	218								Campers Near-By			60		218		Source of Variation	SS	df	MS	F	P-value	F crit
							31	61	219											61	219			Between Groups	799398	2	399699	411.742	1.88347e-64	3.05147
						November	1	62												62				Within Groups	158232	163	970.751
							2	63	220											63	220
							3	64	221									Vet		64		221		Total	957631	165
							4	65	222											65	222
							5	66												66
							6	67	223											67	223
							7	68												68
							8	69	224											69	224
							9	70	225									Vet		70		225
							10	71	226		Heard Bellowing	Construction/Maintenance								71		226
							11	72	227									Vet		72		227
							12	73	228											73	228
							13	74	229								Campers Near-By			74		229
							14	75	230									Vet		75		230
							15	76	231											76	231
							16	77	232		Heard Bellowing	Construction/Maintenance						Vet		77		232
							17	78	234											78	234
							18	79	235	0.568284										79	235
							19	80												80
							20	81	236	0.50579										81	236
							21	82	237	0.766417								Vet		82		237
							22	83		0.48583										83
							23	84	238									Vet		84		238
							24	85	239											85	239
							25	86												86
							26	87	240											87	240
							27	88	241											88	241
							28	89												89
							29	90												90
							30	91												91
						December	1	92												92
							2	93												93
							3	94												94
							4	95												95
							5	96												96
							6	97												97
							7	98												98
							8	99												99
							9	100												100
							10	101												101
							11	102												102
							12	103												103
							13	104												104
							14	105												105
							15	106												106
							16	107												107
							17	108												108
							18	109												109
							19	110												110
							20	111												111
							21	112												112
							22	113												113
							23	114												114
							24	115												115
							25	116												116
							26	117												117
							27	118												118
							28	119												119
							29	120												120
							30	121												121
							31	122												122

## Sheet: Faeces
	Day	Maree	Tai	Solstice
September	1
	2
	3
	4
	5
	6
	7
	8
	9
	10
	11
	12
	13
	14
	15
	16
	17
	18
	19		160.03
	20
	21
	22
	23
	24
	25		82.67
	26		160.03
	27		53.47
	28		38.6
	29		29.74
	30
October	31
	32	160.03
	33
	34	160.03	160.03
	35	53.47	160.03
	36	82.67	82.67
	37	14.59	53.47	197
	38	9.2	14.59	198
	39			199
	40	82.67		200
	41	82.67		201
	42	4.41		202
	43	53.47	82.67	203
	44	23.93	29.74	204
	45	53.47	82.67	205
	46	38.6		206
	47	12.8	38.6	207
	48	38.6	53.47	208
	49	23.93	29.74	209
	50	8.37		210		Anova: Single Factor
	51		53.47	211
	52		23.93	212		SUMMARY
	53		79.86	213		Groups	Count	Sum	Average	Variance
	54	160.03		214		Column 1	122	7503	61.5	1250.5
	55					Column 2	31	1746.32	56.3329	2647.39
	56			215		Column 3	45	2874.78	63.884	2400.96
	57					Column 4	44	9622	218.682	171.85
	58		160.03	216			120
	59		14.59	217
	60			218		ANOVA
	61		14.59	219		Source of Variation	SS	df	MS	F	P-value	F crit
November	62	53.47				Between Groups	893516	3	297839	206.204	6.80623e-66	2.64253
	63	82.67		220		Within Groups	343764	238	1444.39
	64	23.93	82.67	221
	65	19.86		222		Total	1.23728e+06	241
	66
	67			223
	68		53.47
	69		53.47	224
	70	160.03	82.67	225
	71		23.93	226
	72	19.86		227
	73	38.6		228
	74			229
	75			230
	76		160.03	231
	77	160.03	53.47	232
	78		29.74	234
	79	19.86	19.86	235
	80	38.6
	81			236
	82		160.03	237
	83		23.93
	84		23.93	238
	85	29.74	16.87	239
	86
	87	19.86	38.6	240
	88	16.87		241
	89
	90
	91
December	92
	93
	94
	95		53.47
	96
	97
	98
	99		82.67
	100		38.6
	101		132.19
	102
	103		32.01
	104		5.95
	105
	106		32
	107
	108
	109		16.53
	110
	111
	112
	113
	114
	115
	116
	117
	118
	119
	120
	121
	122

## Sheet: Fur
	Day	Maree	Tai	Solstice
September	1
	2
	3
	4
	5
	6
	7
	8
	9
	10
	11
	12
	13			0.804841
	14
	15
	16	0.210003
	17
	18	0.569806
	19
	20
	21
	22
	23			0.69761
	24
	25
	26
	27
	28
	29
	30
October	31
	32
	33
	34
	35
	36
	37
	38
	39
	40
	41
	42	1.75221
	43
	44
	45
	46
	47
	48
	49
	50
	51
	52
	53
	54
	55
	56					Anova: Single Factor
	57
	58					SUMMARY
	59					Groups	Count	Sum	Average	Variance
	60					Column 1	122	7503	61.5	1250.5
	61					Column 2	7	4.88153	0.697361	0.359916
November	62					Column 3	2	0.789712	0.394856	0.0328263
	63					Column 4	6	3.82877	0.638129	0.0186751
	64						15
	65
	66					ANOVA
	67		0.52297			Source of Variation	SS	df	MS	F	P-value	F crit
	68					Between Groups	49487	3	16495.7	14.4993	3.15988e-08	2.6727
	69					Within Groups	151313	133	1137.69
	70		0.266742
	71					Total	200800	136
	72
	73
	74
	75
	76
	77
	78
	79			0.568284
	80
	81	1.27605		0.50579
	82			0.766417
	83			0.48583
	84
	85
	86
	87
	88
	89	0.405273
	90
	91
December	92
	93
	94
	95
	96
	97	0.100766
	98
	99
	100
	101
	102	0.567421
	103
	104
	105
	106
	107
	108
	109
	110
	111
	112
	113
	114
	115
	116
	117
	118
	119
	120
	121
	122
